# Supplementary material for: Transient inhibition of 53BP1 increases the frequency of targeted integration in human hematopoietic stem and progenitor cells
Source: Nat Commun. 2024 Jan 2;15:111. doi: 10.1038/s41467-023-43413-w (PMC10762240; doi:10.1038/s41467-023-43413-w)
Supplement: Supplementary file 4 — Source Data [file 41467_2023_43413_MOESM4_ESM.xlsx]

## Sheet: Figure 1a 
Figure 1a
	AAV MOI	CFU-GEMM						CFU-GM						BFU-E
	0	1	0	2	2	2	3	41	41	59	61	64	55	7	8	3	5	5	11
	625	0	1	1	2	2	1	50	37	42	64	42	50	5	5	5	12	5	11
	1250	1	1	0	0	0	2	46	40	35	42	58	59	5	3	8	5	7	7
	2500	1	0	0	0	0	1	27	26	27	51	40	50	2	5	1	5	10	5
	5000	0	0	1	0	0	0	11	13	11	27	32	40	5	2	6	2	1	6

## Sheet: Figure 1b
Figure 1b
	Mock			625			5000
	1	1	0.876932	4.19245	4.28933	3.13349	7.41629	8.9789	6.60725

## Sheet: Figure 1c-1d
Figure 1c
	i53 peptide (ug/mL)	HR		Indels
	0	44.021	43.5846	51.4652	52.5411
	250	47.8299	45.3916	49.3052	49.8468
	375	53.6101	53.5681	43.5982	41.552
	750	56.9802	57.5382	39.8127	39.0847
	1500	61.2789	61.285	35.7544	34.6637
	2250	64.2349	63.3732	32.9932	32.1942
	5000	61.2593	59.4198	35.9681	36.8616
Figure 1d
		0							250							375							750							1500
	AAV MOI
	625	60.9085	33.6953	44.021	43.5846	61.1879		34.897	63.9022	49.1324	47.8299	45.3916				76.8206	53.1339	53.6101	53.5681				73.3927	60.0082	56.9802	57.5382				78.2141	62.569	61.2789	61.285	79.4655		60.0544
	1250	64.7254	48.251	59.9158	63.5434				71.9812	54.9172						82.1094	64.2303	69.9077					83.3294	69.5971						85.1118	76.3526
	2500	76.7203	54.0584	68.7015	67.2146				82.7262	60.5194						81.1546	58.5572	74.5418					83.2562	70.4096						90.0949	76.0929
	5000	78.9471	58.9499	72.0481	59.2015	48.7093	76.8246	59.4782	86.1064	54.7069						84.3917	71.3427	77.1676	77.9836	54.5453			89.3147	74.8278						91	81.6128	88.5721	88.5721			81.2412

## Sheet: Figure 2a
	CFU-GEMM												CFU-GM												BFU-E												CFU-E
Mock	2	3	1	0	2	2							47	46	53	53	50	44							21	22	17	17	18	18							3	2	2	1	0	1
Mock + i53	3	4	3	3	2	2							48	47	48	48	54	53							23	22	20	19	23	23							0	1	2	1	2	2
625	3	4	0	0	2	2							44	44	44	45	49	48							14	14	17	17	16	15							0	0	1	1	0	1
625 + i53	2	2	2	2	2	2							48	47	39	38	45	45							18	17	16	15	19	18							1	1	1	0	1	2
2500	2	1	1	0	1	1	0	0	0	0	0	0	36	35	39	39	38	37	34	33	24	24	29	29	12	12	14	14	11	10	13	13	14	13	10	10	1	0	2	1	1	1	1	1	1	1	0	1
2500 + i53	0	0	1	2	1	2	1	1	0	0	1	0	43	42	39	40	40	41	37	36	32	32	27	26	15	16	18	18	18	18	11	11	13	13	6	7	2	2	0	0	1	1	2	1	1	0	1	0

## Sheet: Figure 2b
	Figure 2b
		% Colonies	High MOI	Low MOI + i53
		79.4702	76.8247
		53.2009	88.5721
		94.9227		79.4655
		84.106		79.4655
		58.5827	62.4607
		44.4094	62.4607
		46.2992	62.4607
		58.5827	63.8222
		49.1339	63.8222
		53.8583	63.8222
		57.6378	59.3214
		50.0787	59.3214
		49.1339	59.3214
		100.566		79.4655
		97.8482		79.4655
		109.4		79.4655
		92.4122		79.4655
		76.7837		79.4655
		91.0532		79.4655
		140.787		68.4499
		116.22		68.4499
		132.283		68.4499
		113.386		68.3022
		117.165		68.3022
		102.992		68.3022
		116.22		70.9769
		116.22		70.9769
		104.882		70.9769
		95.6098		73
		124.39		67
		48.7805	52
		60	47

## Sheet: Figure 2c
Figure 2c
		Mock			RNP		625			2500			5000
	0	1	1	1	0.879167	1.92972	2.32112	2.23921	1.90131	1.96092	2.55346	1.98032	0.525424	2.18903
	24	1	1	1	2.91608	1.49477	5.11024	4.77449	3.11928		7.3106	6.98769	9.77504	8.06048
	48	1	1	1	3.43993	2.05361	4.21231	5.91611	7.09243	11.2912	10.8632	10.8632	13.2899	16.3104
	72	1	1	1	0.45829	0.508191	0.52293	1.75465	0.52293	7.30432	7.50292	6.89022	9.59616	9.67446

## Sheet: Figure 2d-e
Figure 2d
		Donor A	Donor B	Donor C	Donor D
	Mock	1.63278	1	1.30231
	625	6.82645	8.99911	4.54312
	625 + I53	3.58481	6.07101	4.43053
	5000	15.2895	16.4539	13.2906
	5000 + I53	6.02439	13.0846	10.5082
Figure 2e
	P21	625	625 + I53	5000	5000 + I53
	6.82645	34
	8.99911	33
	4.54312	37
	3.58481		48
	6.07101		49
	4.43053		55
	15.2895			45
	16.4539			51
	13.2906			58
	6.02439				81
	13.0846				69
	10.5082				79
	5.70553		66
	13.2899			59

## Sheet: Figure 3a-b
Fig 3a
	HDR		No I53							I53
	HBB		78.9471	58.9499	72.0481	59.2015	48.7093	76.8247	59.4782	91	81.6128	88.5721	88.5721			81.2412
	CCR5		27.3863	28.562	20.2604					32.1353	35.4477	31.9669	38.4106	25.8782
	IL2RG		26.414	34.8891	38.2498	27.0833				37.5833	47.7383	45.0488	37.6667
	HBA1		27	36	16.8	21.7				37	42	29.6	35.2
Figure 3b
	INDELS		No I53								I53
	HBB		51.4652	52.5411	19.1405	16.2692	10.5226	22.2645	27.9326				4.412	10.9504	3.58994	12.0843	12.6982
	CCR5		74	72	57	76					54	50	57	54
	IL2RG		50	76	78	71					58	33	81	61

## Sheet: Figure 4a WB
	antibody used:	anti-His
		GAPDH
Figure 4a
			Exposure 1					Exposure 3: Can see the MW (10kDa)								Exposure 2
Suppelemtnal figure
				Exposure 1						Exposure2

## Sheet: Figure 4b
Figure 4b				No I53				I53				No I53				I53
				RB33	RB33-2			RB33	RB33-2			RB33	RB33-2			RB33	RB33-2
		0		0	0			0	0			0	0			0	0
		1
		2		0	0			0	2			0	0			0	0
		3
		4		5	2			8	3			0	0			0	0
		5
		6		14	11			22	10			5	0			0	0
		7
		8		16	13			22	19			5	1			0	0
		9
		10
		11
		12
		13
		14
		15
		16
		17
		18
		19
		20
		21
		22
		23
		24		38	51			57	53			9	9			1	4
		25
		26
		27
		28
		29
		30
		31
		32
		33
		34
		35
		36
		37
		38
		39
		40
		41
		42
		43
		44
		45
		46
		47
		48		55	62			83	84			23	10			5	1
		49
		50
		51
		52
		53
		54
		55
		56
		57
		58
		59
		60
		61
		62
		63
		64
		65
		66
		67
		68
		69
		70
		71
		72		67	71			87	81			16	13			3	2

[truncated: 11 more sheets: Figure4c, Figure 4d, Figure 4e HBB i53_donor1, Figure 4e HBB i53_donor 2, Figure 4e RNP_donor1, Figure 4e RNP_donor2, Figure 5b, Figure 5c + Figure S4b, Figure 5d, Figure 5e + Figure S4c, Figure 5f + Figure S4d]
